# Supplementary material for: Dicer Deletion in the Ear Can Cut Most Neurons and Their Innervation of Hair Cells to Project to the Ear and the Brainstem
Source: Int J Mol Sci. 2026 Jan 5;27(1):539. doi: 10.3390/ijms27010539 (PMC12787206; doi:10.3390/ijms27010539)
Supplement: Supplementary file 1 [file ijms-27-00539-s001.zip]

Archive with 1 entries (1 files):
- ijms-4061948-supplementary.pdf
